# Supplementary material for: Transcription Factor ATF4 Deletion Reprograms Glucose Metabolism in Clear Cell Renal Cell Carcinoma
Source: Cancers (Basel). 2026 Jun 16;18(12):1953. doi: 10.3390/cancers18121953 (PMC13297217; doi:10.3390/cancers18121953)
Supplement: Supplementary file 1 [file cancers-18-01953-s001.zip]

Archive with 1 entries (1 files):
- cancers-4336742-supplementary.pdf
